# Supplementary material for: Genome-wide analysis of dirigent gene family in pepper (Capsicum annuum L.) and characterization of CaDIR7 in biotic and abiotic stresses
Source: Sci Rep. 2018 Apr 3;8:5500. doi: 10.1038/s41598-018-23761-0 (PMC5883049; doi:10.1038/s41598-018-23761-0)
Supplement: Supplementary file 2 — Supplementary Data set [file 41598_2018_23761_MOESM2_ESM.xlsx]

## Sheet: Sheet1
	Genome-wide analysis of dirigent gene family in pepper (Capsicum annuum L.) and characterization of CaDIR7 in biotic and abiotic stresses
	Abid Khan1, Ru-Jian Li1, Jian-Tian Sun1, Fang Ma1, Huai-Xia Zhang1, Jing-Hao Jin1, Muhammad Ali1, Saeed ul Haq1, Jun-E Wang2 and Zhen-Hui Gong1*
		Table S5. Genes names and accession numbers of other plants DIRs used in the phylogenetic tree construction.
		Note: The sequences of Brassica rapa were downloaded from *Brassica database (http://brassicadb.org/brad/index.php) with mentioned accession numbers, while the sequences of Isatis indigotica were got from the supplementary materials of the paper (http://www.biomedcentral.com/1471-2164/15/388)
	Arachis hypogaea (1)		Agrostis stolonifera (1)		Arabidopsis thaliana (25)		Brassica rapa (29)		Forsythia intermedia (2)		Gossypium barbadense (2)		Hordeum vulgare (3)		Nicotiana benthamiana (1)		Oryza sativa (54)		Picea glauca, Picea sitchensis or; P. glauca x engelmannii (35)		Podophyllum peltatum (1)		Pisum sativum (2)		Sorghum bicolor (2)		Sesamum indicum (2)		Saccharum officinarum (3)		Triticum aestivum (4)		Tamarix androssowii (1)		Tsuga heterophylla (2)		Thuja plicata (10)		Zea mays (1)
	Gene name	Accession no.	Gene name	Accession no.	Gene name	Accession no.	Gene name	Accession no.	Gene name	Accession no.	Gene name	Accession no.	Gene name	Accession no.	Gene name	Accession no.	Gene name	Accession no.	Gene name	Accession no.	Gene name	Accession no.	Gene name	Accession no.	Gene name	Accession no.	Gene name	Accession no.	Gene name	Accession no.	Gene name	Accession no.	Gene name	Accession no.	Gene name	Accession no.	Gene name	Accession no.	Gene name	Accession no.
	AhDIR1	AAZ20288.1	AsDIR1	AAY41607.1	AtDIR1	ABR46205.1	BrDIR1	*Bra014354	FiDIR1	AAF25357.1	GbDIR1	AAS73001.2	HvDIR1	AAA87042.1	NbDIR1	BAF02555.1	OsDIR1	BAF20623.1	PDIR1	ABD52112.1	PpDIR1	AAK38666.1	PsDIR1	AAD25355.1	SbDIR1	AAM94289.1	SiDIR1	AAT11124.1	SoDIR1	AAR00251.1	TaDIR1	AAC49284.1	TanDIR1	ABE73781.1	ThDIR1	AAF25367.1	TpDIR	AAF25364.1	ZmDIR1	AAF71261.2
					AtDIR2	AAP37801.1	BrDIR2	*Bra019277	FiDIR2	AAF25358.1	GbDIR2	AAY44415.1	HvDIR2	AAA87041.1			OsDIR2	BAF20624.1	PDIR2	ABD52113.1			PsDIR2	AAB18669.1	SbDIR2	ABI24164.1			SoDIR2	CAF25234.1	TaDIR2	AAM46813.1			ThDIR2	AAF25368.1	TpDIR1	AAF25359.1
					AtDIR3	AED95765.1	BrDIR3	*Bra035680					HvDIR3	AAB72098.1			OsDIR3	BAF20622.1	PDIR3	ABD52114.1									SoDIR3	AAV50047.1	TaDIR3	BAA32786.3					TpDIR2	AAF25360.1
					AtDIRD4	AEC07124.1	BrDIR4	*Bra035323									OsDIR4	BAF23585.1	PDIR4	ABD52115.1											TaDIR4	AAR20919.1					TpDIR3	AAF25361.1
					AtDIR5	AAQ65109.1	BrDIR5	*Bra035243									OsDIR5	BAF26451.1	PDIR5	ABD52116.1																	TpDIR4	AAF25362.1
					AtDIR6	AEE84795.1	BrDIR6	*Bra034872									OsDIR6	BAF22196.1	PDIR6	ABD52117.1																	TpDIR5	AAF25363.1
					AtDIR7	AAQ89609.1	BrDIR7	*Bra032718									OsDIR7	BAF22195.2	PDIR7	ABD52118.1																	TpDIR7	AAF25365.1
					AtDIR8	AEE75389.1	BrDIR8	*Bra031162									OsDIR8	BAB89617.1	PDIR8	ABD52119.1																	TpDIR8	AAF25366.1
					AtDIR9	AAR20779.1	BrDIR 9	*Bra028366									OsDIR9	BAF20620.1	PDIR9	ABD52120.1																	TpDIR9	AAL92120.1
					AtDIR10	AAU90058.1	BrDIR10	*Bra027681									OsDIR10	BAF12227.1	PDIR10	ABD52121.1
					AtDIR11	AAQ65106.1	BrDIR11	*Bra024546									OsDIR11	BAF22309.1	PDIR11	ABD52122.1
					AtDIR12	AEE82982.1	BrDIR12	*Bra015015									OsDIR12	BAF22310.1	PDIR12	ABD52123.1
					AtDIR13	AAP88352.1	BrDIR13	*Bra014768									OsDIR13	BAF22318.2	PDIR13	ABD52124.1
					AtDIR14	AEE82984.1	BrDIR14	*Bra014587									OsDIR14	BAC19943.1	PDIR14	ABD52125.1
					AtDIR15	AEE86966.1	BrDIR15	*Bra013723									OsDIR15	BAF22323.1	PDIR15	ABD52126.1
					AtDIR16	AAP37695.1	BrDIR16	*Bra013109									OsDIR16	BAC16397.1	PDIR16	ABD52127.1
					AtDIR17	CAB67637.1	BrDIR17	*Bra011895									OsDIR17	AAM74352.1	PDIR17	ABD52128.1
					AtDIR18	AEE83298.1	BrDIR18	*Bra010542									OsDIR18	BAD25846.1	PDIR18	ABD52129.1
					AtDIR19	AAO39937.1	BrDIR19	*Bra038929									OsDIR19	BAF13568.1	PDIR19	ABD52130.1
					AtDIR20	AAU15178.1	BrDIR20	*Bra037986									OsDIR20	AAO17346.1	PDIR20	ABR27716.1
					AtDIR21	AEE34435.1	BrDIR21	*Bra037987									OsDIR21	BAB64642.1	PDIR21	ABR27717.1
					AtDIR22	AAU15153.1	BrDIR22	*Bra037985									OsDIR22	BAD52647.1	PDIR22	ABR27718.1
					AtDIR23	AAT71988.1	BrDIR23	*Bra031161									OsDIR23	BAF26452.2	PDIR23	ABR27719.1
					AtDIR24	AEE79355.1;	BrDIR24	*Bra030878									OsDIR24	BAD53304.1	PDIR24	ABR27720.1
					AtDIR25	AAP49521.1	BrDIR25	*Bra030876									OsDIR25	AAM74358.1	PDIR25	ABR27721.1
							BrDIR26	*Bra027410									OsDIR26	AAM74346.1	PDIR26	ABR27722.1
							BrDIR27	*Bra021497									OsDIR27	BAD03849.1	PDIR27	ABR27723.1
							BrDIR28	*Bra021496									OsDIR28	BAD03720.1	PDIR28	ABR27724.1
							BrDIR29	*Bra021495									OsDIR29	BAD03711.1	PDIR29	ABR27725.1
																	OsDIR30	BAD03854.1	PDIR30	ABR27726.1
																	OsDIR31	BAF29307.1	PDIR31	ABR27727.1
																	OsDIR32	BAF27737.1	PDIR32	ABR27728.1
																	OsDIR33	BAF27733.1;	PDIR33	ABR27729.1
																	OsDIR34	AAX96293.1	PDIR34	ABR27730.1
																	OsDIR35	BAF27735.1	PDIR35	ABR27731.1
																	OsDIR36	BAF27734.1
																	OsDIR37	BAF29386.1
																	OsDIR38	BAF29514.1
																	OsDIR39	BAF29458.2
																	OsDIR40	BAF29387.1
																	OsDIR41	BAF29454.1
																	OsDIR42	ABA94701.1
																	OsDIR43	BAH95407.1
																	OsDIR44	BAB89759.1
																	OsDIR46	BAH92863.1
																	OsDIR47	BAF27863.1
																	OsDIR48	BAF27866.1
																	OsDIR49	BAF27867.1
																	OsDIR50	BAF23524.2
																	OsDIR51	BAD89460.1
																	OsDIR52	AAX96290.1
																	OsDIR53	ABA93522.1
																	OsDIR54	AAX96314.1
